# Supplementary material for: Atypical nucleus pulposus migration and calcification: A specific radiographic sign for lumbar rheumatoid spondylitis
Source: PLoS One. 2025 Jun 6;20(6):e0315153. doi: 10.1371/journal.pone.0315153 (PMC12143496; doi:10.1371/journal.pone.0315153)
Supplement: S1 Dataset — (XLSX) [file pone.0315153.s001.xlsx]

## Sheet: 髓核组织
序号	姓名	年龄	性别	类风湿病史	主诉	节段	类风湿因子	血沉	C-反应蛋白	诊断	手术方式	RA进展程度分级（Steibrocker's classification）	Classification of Functional Capacity
1	张洪强	51	男	5年	腰痛伴双下肢疼痛3个月，加重1个月	L3/4（脱出向下游离）、L4/5（突出，硬膜外脂肪增多）	481IU/ml(2018.6.4)请肾内科会诊，给予规律抗类风湿治疗：来氟米特 20mg 1/日，雷公藤多苷片 20mg 3/日，白芍总苷胶囊 0.6g 口服 3/日，美洛昔康 7.5mg 口服 2/日；407IU/ml(2018.6.19)	60(2018.6.4) 27 (2018.6.4)	21.4mg/L (2018.6.4) <3.13mg/L (2018.6.19)	1.腰椎间盘突出症（L3/4,L4/5）2.类风湿性关节炎 3.硬膜外脂肪增多	后路减压植骨融合内固定术：左侧L4神经腹侧有一较大脱出游离组织。	stageⅢ	classⅡ
2	李峰	47	男	5年	腰痛2年，加重伴左下肢疼痛半年	L4/5、L5/S1	397IU/ml(2018.11.12)请肾内科会诊，给予抗类风湿治疗：甲氨蝶呤 7.5mg 口服 1/周，叶酸片 5mg 口服 1/周，白芍总苷胶囊 0.6g 口服 3/日，祖师麻片 3片 口服 3/日，塞来昔布 200mg 口服 2/日；285IU/ml(2018.11.23)	17(2018.11.10) 85 (2018.11.23)	<3.23mg/L (2018.11.10)45.6mg/L (2018.11.23)	1.腰椎管狭窄症（L4/5、L5/S1）2.类风湿性脊柱炎	后路减压植骨融合内固定术，取自体髂骨植骨	stageⅡ	classⅡ
3	郭庆丽	50	女	30年	腰痛5年，加重伴左下肢疼痛麻木1年	L3/4	20.7IU/ml(2019.3.10); 入院期间给予口服柳氮磺胺吡啶 0.5g 2/日，塞来昔布 200mg 2/日；13IU/ml(2019.11.6)	16(2019.3.10) 14 (2019.11.6)	20mg/L (2019.3.10)43.52mg/L (2019.11.6)	1.腰椎间盘突出症（L3/4）2.类风湿性关节炎	后路减压植骨融合内固定术：L3/4左后方椎间盘巨大突出，上移并钙化	stageⅣ	classⅢ
4	张平莲	67	女	20余年	腰痛伴右下肢疼痛麻木半年，加重10天	L2/3、L3/4	114IU/ml(2020.7.30)	10(2020.7.30)96(2020.8.13)	<3.14mg/L (2020.7.30)4119mg/L (2020.8.13)	类风湿性脊柱炎（L2/3、L3/4、L4/5）	L5椎体后缘可见巨大团块状混杂密度物质，将硬膜囊和神经根压迫	stageⅢ	classⅢ
5	杨树莲	50	女	15年	腰痛伴左下肢疼痛3个月，加重1个月	L4/5	15.4IU/ml(2022.4.11)CCP 32U/ml	14(2022.4.11)	0.24mg/L(2022.4.11)	类风湿性脊柱炎（L4/5）	L4双侧峡部断裂，L4椎体后方，后纵韧带腹侧可见脱出上移的髓核组织，呈“豆渣样”改变	stageⅢ	classⅢ
6	陈加富	78	男	10余年	腰痛并活动受限6天	L1压缩骨折	11.1IU/ml(2022.4.11)CCP 16U/ml	59（2017.5.7）	8.79mg/L（2017.5.7）	腰椎压缩性骨折，类风湿性关节炎	TlIF	stageⅣ	classⅢ
7	李玉珍	63	女	20余年	腰痛伴右下肢疼痛1年，加重1个月	L2/3	<15.19IU/ml	28（2019.10.15）	<3.02mg/L (2020.10.15)	1.腰椎感染（L2/3）2.类风湿性关节炎3.下肢静脉血栓	TlIF	stageⅣ	classⅢ
8	李玉芝	73	女	10余年	腰背部疼痛2月，加重1个月	L3/4	154IU/ml(2021.3.22)	62(2021.3.22)	6.14mg/L（2017.5.7）	1.类风湿性脊柱炎2.乙肝	TlIF	stageⅢ	classⅡ
9	刘英华	79	女	14年	腰痛40余天	L2、L3	29.4IU/ml(2016.10.25)	48(2016.10.25)	26.6mg/L（2016.10.25）	腰椎压缩性骨折，重度骨质疏松症，类风湿性关节炎	TlIF	stageⅢ	classⅢ
10	杨玉兰	68	女	32年	腰背部疼痛5年余，加重1个月		322IU/ml	21	7.24mg/L	右膝关节类风湿性关节炎,腰椎类风湿性关节炎	2017-3-28行右膝关节病灶清除+占位器置入	stageⅣ	classⅢ
11	殷洪久	66	男	30年	腰痛伴双下肢疼痛20天	L3/4不稳，L2/3间隙变窄	638IU/ml(2017.7.12)	77(2017.7.12)	37.5mg/L (2017.7.12)	腰椎不稳症，腰椎骨性关节炎，类风湿性关节炎	L2/3/4置钉固定，peek棒	stageⅢ	classⅢ
12	赵修风	66	女	30年	腰痛20年，加重伴双下肢疼痛无力20天	L3/4	<9.19IU/ml(2021.9.28)	5(2021.9.28)	<3.13mg/L (2021.9.28)	腰椎间盘突出症并足下垂，脊柱侧凸畸形，类风湿性脊柱炎	TlIF	stageⅢ	classⅢ
13	孟桂苹	63	女	15年	腰痛伴双下肢胀痛麻木10年余，加重1月	腰椎滑脱症（L4）腰椎管狭窄症（L3/4、L4/5）腰椎间盘突出症（L5/S1）脊髓型颈椎病（C3/4、C4/5、C5/6）	214IU/ml	27	16.14mg/L	腰椎滑脱症（L4）腰椎管狭窄症（L3/4、L4/5）腰椎间盘突出症（L5/S1）脊髓型颈椎病（C3/4、C4/5、C5/6）类风湿性关节炎	后路减压植骨融合内固定术，取自体髂骨植骨	stageⅢ	classⅢ
14	李俄	60	女	15年	腰部疼痛伴双下肢疼痛6年余，加重3个月	1、腰椎滑脱(L4Ⅰ°)；2、腰椎管狭窄症(L2/3、L4/L5)；3、腰椎间盘突出症（L5/S1）4、退变型脊柱侧弯；5、类风湿性脊柱炎	124IU/ml	20	32.14mg/L	腰椎类风湿性脊柱炎	后路减压植骨融合内固定术，取自体髂骨植骨	stageⅢ	classⅡ
