# Supplementary material for: Atypical nucleus pulposus migration and calcification: A specific radiographic sign for lumbar rheumatoid spondylitis
Source: PLoS One. 2025 Jun 6;20(6):e0315153. doi: 10.1371/journal.pone.0315153 (PMC12143496; doi:10.1371/journal.pone.0315153)
Supplement: S2 Dataset — (XLS) [file pone.0315153.s002.xls]

## Sheet: Sheet1
序号	姓名	性别	年龄	髓核脱出移位方向	病程（年）	钙化	节段
1	孟庆英	女	67	上移	1
2	石玉静	女	35	上移	0.3
3	刘付荣	女	43	上移	0.04
4	杨武振	男	43	上移	0.04
5	杨广军	男	48	上移	0.04
6	姜良红	女	48	上移	0.08	1	L5/S1
7	高孟友	男	39	上移	0.16
8	李开春	男	68	上移	0.04
9	于慧	女	42	上移	0.5
1	王旭东	男	56	下移	0.04
2	高志鹏	男	30	下移	0.08	1	L4/5
3	蔡雅薇	女	21	下移	0.25	1	L4/5
4	刘跃敏	女	54	下移	0.04
5	王玉香	女	58	下移	1
6	李万福	男	47	下移	0.04
7	周东方	男	57	下移	0.02
8	杨振花	女	51	下移	0.5
9	张清敏	男	35	下移	2
10	胡广霞	女	44	下移	0.04
11	焦脉	男	30	下移	0.08	1	L4/5
12	赵法星	男	43	下移	0.08	1	L4/5
13	蒋存江	男	40	下移	0.67	1	L4/5
14	王伟	男	34	下移	1.5
15	李式林	男	31	下移	0.04	1	L4/5
16	郝忠林	男	43	下移	0.17
17	谢小云	女	38	下移	0.08
18	董玉田	男	48	下移	0.25	1	L4/5
19	冯秀云	女	51	下移	1	1	L4/5
20	李衍利	男	47	下移	1
21	杨勇	男	38	下移	2
22	李鹏	男	28	下移	0.08	1	L5/S1
23	蒋文奎	男	45	下移	1
24	炊秀荣	女	86	下移	0.02
25	张洪海	男	68	下移	0.02
26	赵新杰	女	46	下移	2
27	田延红	女	36	下移	0.04
			13.022		0.614072
facet	vertebrae
1	Erosive	姜良红	女	48	1	L5/S1
0	Normal	高志鹏	男	30	1	L4/5
0	Normal	蔡雅薇	女	21	1	L4/5
0	Normal	焦脉	男	30	1	L4/5
0	Erosive	赵法星	男	43	1	L4/5
0	Normal	蒋存江	男	40	1	L4/5
1	Normal	李式林	男	31	1	L4/5
0	Normal	董玉田	男	48	1	L4/5
0	Erosive	冯秀云	女	51	1	L4/5
0	Erosive	李鹏	男	28	1	L5/S1
